# Supplementary material for: Phytochemical Profiling, In Vitro Biological Activities, and In-Silico Studies of Ficus vasta Forssk.: An Unexplored Plant
Source: Antibiotics (Basel). 2022 Aug 26;11(9):1155. doi: 10.3390/antibiotics11091155 (PMC9495161; doi:10.3390/antibiotics11091155)
Supplement: Supplementary file 1 [file antibiotics-11-01155-s001.zip]

Archive with 1 entries (1 files):
- antibiotics-1826368-supplementary.pdf
